# Supplementary material for: Red Light Enhances Biomass and Bioactive Compounds Through Photosynthetic Acclimation in Anabaena variabilis
Source: Mar Drugs. 2026 Jun 19;24(6):221. doi: 10.3390/md24060221 (PMC13302619; doi:10.3390/md24060221)
Supplement: Supplementary file 1 [file marinedrugs-24-00221-s001.zip]

Archive with 1 entries (1 files):
- marinedrugs-4334334-supplementary.pdf
